# Supplementary material for: FGL2/FcγRIIB Signalling Mediates Arterial Shear Stress-Mediated Endothelial Cell Apoptosis: Implications for Coronary Artery Bypass Vein Graft Pathogenesis
Source: Int J Mol Sci. 2024 Jul 11;25(14):7638. doi: 10.3390/ijms25147638 (PMC11277082; doi:10.3390/ijms25147638)
Supplement: Supplementary file 1 [file ijms-25-07638-s001.zip]

Archive with 1 entries (1 files):
- ijms-2981274-supplementary.pdf
